# Supplementary material for: Candida albicans biofilm–induced vesicles confer drug resistance through matrix biogenesis
Source: PLoS Biol. 2018 Oct 8;16(10):e2006872. doi: 10.1371/journal.pbio.2006872 (PMC6209495; doi:10.1371/journal.pbio.2006872)
Supplement: S1 Data — (XLSX) [file pbio.2006872.s008.xlsx]

## Sheet: Figure 1d
		Extracellular vesicles [particles/ml]
		Count #
	Time [h]	1	2	3	4	5	6	7	8	Mean	SD		Biomass [mg/bottle]
	6	340049	7295.12	150682	85495.9	45323.2	14177.9	161094	197952	125259	104627		3.35625
	12	80603.8	129249	479623	288863	338836	191902	176795	83198.3	221134	130046		15.2438
	18	204945	265550	299425	434990	334079	369187	783002	609268	412556	180963		79.1225
	24	707467	320024	601052	436338	411869	404204	431596	400852	464175	117731		98.575
	48	594261	806975	883225	1.14381e+06	1.19576e+06	1.10382e+06	1.09995e+06	795478	952909	199806		102.987
	72	642173	640900	743416	816899	716638	583238	809685	710022	707871	77405.5		67.0125

## Sheet: Figure 1e
		Particle distribution
	Size [nm]	planktonic Evs
	0.4	0
	0.463	0
	0.536	0
	0.621	0
	0.719	0
	0.833	0
	0.965	0
	1.12	0
	1.29	0
	1.5	0
	1.74	0
	2.01	0
	2.33	0
	2.7	0
	3.12	0
	3.62	0
	4.19	0
	4.85	0
	5.61	0
	6.5	0
	7.53	0
	8.72	0
	10.1	0
	11.7	0
	13.5	0
	15.7	0
	18.2	0
	21	0
	24.4	0
	28.2	0
	32.7	0
	37.8	0
	43.8	0
	50.7	0.1043
	58.8	0.6537
	68.1	2.1073
	78.8	4.2667
	91.3	6.0267
	106	6.6033
	122	6.17
	142	5.3
	164	4.5533
	190	4.0933
	220	3.7767
	255	3.7333
	295	4.1633
	342	4.92
	396	5.5567
	459	5.6333
	531	5.12
	615	4.3867
	712	3.765
	825	3.0633
	955	1.93
	1110	0.739
	1280	0.1247
	1480	0
	1720	0
	1990	0
	2300	0.0122
	2670	0.0767
	3090	0.2507
	3580	0.618
	4150	1.5273
	4800	3.9
	5560	4.8167
	6440	2.01
	7460	0
	8630	0

## Sheet: Figure 1f
		Particle distribution
	Size [nm]	biofilm Evs
	0.4	0
	0.463	0
	0.536	0
	0.621	0
	0.719	0
	0.833	0
	0.965	0
	1.12	0
	1.29	0
	1.5	0
	1.74	0
	2.01	0
	2.33	0
	2.7	0
	3.12	0
	3.62	0
	4.19	0
	4.85	0
	5.61	0
	6.5	0
	7.53	0
	8.72	0
	10.1	0
	11.7	0
	13.5	0
	15.7	0
	18.2	0.0467
	21	0.7367
	24.4	2.14
	28.2	2.83
	32.7	2.2167
	37.8	1.2467
	43.8	0.7133
	50.7	1.2183
	58.8	3.1867
	68.1	5.9233
	78.8	8.05
	91.3	8.8567
	106	8.5467
	122	7.59
	142	6.4967
	164	5.6467
	190	4.9267
	220	3.95
	255	2.8067
	295	1.81
	342	1.041
	396	0.5067
	459	0.2183
	531	0.1664
	615	0.2667
	712	0.4133
	825	0.5
	955	0.4333
	1110	0.2343
	1280	0.057
	1480	0
	1720	0.0060333
	1990	0.0304
	2300	0.0866
	2670	0.2042
	3090	0.4377
	3580	0.9647
	4150	2.2433
	4800	5.04
	5560	5.8367
	6440	2.37
	7460	0
	8630	0

## Sheet: Figure 3b
		EV [particles/ml]
		Count #
	Strain	1	2	3	4	5	6	7	8	Mean	SD
	WT	947033	970189	984668	958224	901114	970601	961227	929955	952876	24904.4
	VPS27 -/-	200396	70004.2	366402	342111	175909	341071	316275	277979	261268	96718.6
	HSE1 -/-	582994	373412	438832	187659	424517	265574	393997	137479	350558	136409
	VPS23 -/-	181559	176581	293498	247308	298389	275840	258489	347365	259879	54491.2
	VPS28 -/-	479891	255855	627259	535600	252379	485188	303351	-720946	277322	398702
	MVB12 -/-	352530	88139.4	933517	-358285	610000	354314	182776	271579	304321	352806
	SRN2 -/-	136487	515716	505690	272302	120657	582467	257151	101528	311500	183189
	VPS22 -/-	40708.8	231916	474804	154153	34918.8	82278.1	118334	364906	187752	149074
	VPS25 -/-	286605	222195	323190	328538	409380	390245	634140	294962	361157	116965
	VPS36 -/-	63266.3	127330	252002	4432.16	71774.9	453092	382537	2672.15	169638	162137
	VPS2 -/-	33665	587456	350968	915239	21345.7	73567	306273	544602	354139	295809
	VPS20 -/-	247223	195085	379374	380934	447041	455317	113812	552722	346438	138596
	SNF7 -/-	386589	354584	247796	343183	556117	456896	425284	397285	395967	84233.8
	VPS24 -/-	205673	274056	414461	322701	326027	295824	257385	494706	323854	85918.7
	BRO1 -/-	166652	17118	352184	287730	769034	410696	495304	669888	396076	232927
	DOA4 -/-	95824.9	73104.4	80646.2	125578	2726.14	208586	222936	109011	114802	67513.4
	VPS4 -/-	297672	256583	306317	284901	324938	221579	312471	280966	285678	31238.8
	VTA1 -/-	1.01172e+06	1.09157e+06	892527	923546	1.16272e+06	1.0387e+06	1.26259e+06	995419	1.04735e+06	114527

## Sheet: Figure 3c
		% biofilm reduction
		Replicate #
	Strain	1	2	3	Mean	SD
	WT	18.4976	7.3632	20.5638	15.4749	5.7975
	HSE1 -/-	78.1915	82.7548	75.3439	78.7634	3.0524
	HSE1 -/-,+	30.8566	40.9228	34.2691	35.3495	4.1799
	VPS25 -/-	68.9534	70.6889	68.6737	69.4387	0.8914
	VPS25 -/-,+	30.0886	25.8226	30.9909	28.9674	2.254
	VPS20 -/-	32.5946	24.7223	31.7429	29.6866	3.5275
	VPS20 -/-,+	19.6428	14.042	16.8757	16.8535	2.2866
	SNF7 -/-	69.3312	64.729	65.1332	66.3978	2.0808
	SNF7 -/-,+	22.6843	23.4724	28.7089	24.9552	2.6737
	VPS2 -/-	37.2707	44.1299	45.8687	42.4231	3.7118
	DOA4 -/-	59.2852	60.3189	61.4876	60.3639	0.8997
	DOA4 -/-,+	37.2963	22.9189	29.3102	29.8418	5.8816
	VPS4 -/-	72.8883	67.0833	73.2002	71.0573	2.8129
	VPS4 -/-,+	19.6612	21.9915	14.2613	18.638	3.2377

## Sheet: Figure 3d
		In vivo biofilm quantification [log10 CFU/catheter]
		Animal/Culture Replicate #
	Strain	1	2	3	Mean	SD
	WT	4.62	4.66	4.69	4.66	0.0351
	WT + FLC	4.4	4.34	4.61	4.45	0.1418
	HSE1 -/-	4.99	4.98	5.03	5	0.0265
	HSE1 -/- + FLC	3.39	3.45	3.37	3.4	0.0416
	VPS25 -/-	4.64	4.45	4.33	4.47	0.1563
	VPS25 -/- + FLC	2	2	2	2	0
	VPS20 -/-	5.08	5.06	5.1	5.08	0.02
	VPS20 -/- + FLC	2	2	2	2	0
	SNF7 -/-	4.93	4.91	4.92	4.92	0.01
	SNF7 -/- + FLC	3.52	3.5	3.47	3.5	0.0252
	VPS2 -/-	4.76	4.63	4.69	4.69	0.0651
	VPS2 -/- + FLC	2.83	3.08	3.1	3	0.1504
	DOA4 -/-	4.83	4.85	4.84	4.84	0.01
	DOA4 -/- + FLC	2.94	2.91	2.84	2.9	0.0513
	VSP4 -/-	4.96	4.94	4.92	4.94	0.02
	VPS4 -/- + FLC	3.02	2.99	3	3	0.0153
	Note= 2 is limit of detection, thus no colony growth is designated 2 log

## Sheet: Figure 3e
		3H-fluconazole signal [kcpu]
		Intracellular							Matrix
		Replicate #							Replicate #
	Strain	1	2	3	Mean	SD			1	2	3	Mean	SD
	WT	10.5305	10.3097	10.68	10.5067	0.1521			8.6823	8.7312	8.4751	8.6295	0.111
	HSE1 -/-	4.5908	4.7562	4.8277	4.7249	0.0992			3.1483	3.0611	3.6249	3.2781	0.2478
	VPS25 -/-	10.0021	10.5367	9.7155	10.0848	0.3403			9.4945	9.0004	10.0537	9.5162	0.4303
	VPS20 -/-	3.9132	3.6657	3.6384	3.7391	0.1236			3.0277	3.2788	3.0142	3.1069	0.1217
	SNF7 -/-	7.1834	6.8157	6.4234	6.8075	0.3103			6.8984	7.4689	6.2277	6.865	0.5073
	VPS2 -/-	5.348	5.1424	5.2317	5.2407	0.0842			3.5594	4.4618	4.8671	4.2961	0.5466
	DOA4 -/-	16.009	15.9606	15.9287	15.9661	0.033			14.9597	14.6047	14.9903	14.8516	0.175
	VPS4 -/-	4.5872	4.388	4.2782	4.4178	0.1279			3.3232	3.3304	3.5323	3.3953	0.0969

## Sheet: Figure 3f
		Matrix carbohydrates
		Mannan [% of WT]							Glucan [% of WT]
		Replicate #							Replicate #
	Strain	1	2	3	Mean	SD			1	2	3	Mean	SD
	WT	97.3869	89.0766	113.537	100	10.1552			100.67	103.796	95.534	100	3.4061
	HSE1 -/-	16.4439	19.3595	17.8135	17.8723	1.191			26.2849	30.018	16.3153	24.2061	5.784
	VPS25 -/-	29.8648	23.5564	20.8387	24.7533	3.7808			31.952	35.397	27.4305	31.5932	3.2622
	VPS20 -/-	8.0066	17.7767	12.3395	12.7076	3.9971			17.6441	17.9866	17.7645	17.7984	0.1419
	SNF7 -/-	2.1473	14.6234	4.8471	7.2059	5.3595			1.9151	17.8634	6.6272	8.8019	6.69
	VPS2 -/-	16.6423	22.995	13.8335	17.8236	3.8323			18.258	34.5256	28.4126	27.0654	6.7092
	DOA4 -/-	69.0828	39.4414	59.0597	55.8613	12.3106			39.3719	40.8591	28.4779	36.2363	5.5195
	VPS4 -/-	16.8498	19.2076	3.8042	13.2872	6.7742			11.7461	22.7888	28.319	20.9513	6.8895

## Sheet: Figure 4b
		% biofilm reduction
		Replicate #
	Strain	1	2	3	Mean	SD
	WT	17.0763	21.6379	7.7105	15.4749	5.7975
	WT +eV	11.9484	22.3706	16.0375	16.7855	4.2876
	HSE1 -/-	83.043	76.1342	77.1131	78.7634	3.0524
	HSE1 -/- +eV	13.5724	10.5574	9.8821	11.3373	1.6043
	VPS25 -/-	68.1898	70.2119	69.9144	69.4387	0.8914
	VPS25 -/- +eV	31.769	31.5724	31.9425	31.7613	0.1512
	VPS20 -/-	30.2526	33.696	25.1112	29.6866	3.5275
	VPS20 -/- +eV	37.9065	30.7098	27.0159	31.8774	4.5221
	SNF7 -/-	69.3397	64.8669	64.9868	66.3978	2.0808
	SNF7 -/- +eV	15.2614	12.7983	23.7227	17.2608	4.6786
	VPS2 -/-	47.6613	39.5094	40.0986	42.4231	3.7118
	VPS2 -/- +eV	39.091	38.3363	38.1765	38.5346	0.3988
	DOA4 -/-	59.112	60.793	61.1867	60.3639	0.8997
	DOA4 -/- +eV	38.3243	39.5891	39.8666	39.26	0.6713
	VPS4 -/-	67.4007	74.2423	71.5288	71.0573	2.8129
	VPS4 -/- +eV	14.165	16.3172	11.0681	13.8501	2.1545

## Sheet: Figure 4e
		Matrix carbohydrates
		Mannan [% of WT]							Glucan [% of WT]
		Replicate #							Replicate #
	Strain	1	2	3	Mean	SD			1	2	3	Mean	SD
	WT	103.739	97.3378	98.9236	100	2.7217			106.64	96.5152	96.8444	100	4.6974
	HSE1 -/-	36.5188	26.2274	68.4216	43.7226	17.9631			24.3651	59.3713	11.792	31.8428	20.131
	HSE1 -/- + EVs	142.341	118.735	103.454	121.51	15.9965			144.083	108.434	106.155	119.557	17.3668

[truncated: 2 more sheets: Figure 4f, Figure S1]
